# Supplementary material for: The Association of Soft Drink Consumption and the 24-Hour Movement Guidelines with Suicidality among Adolescents of the United States
Source: Nutrients. 2022 Apr 29;14(9):1870. doi: 10.3390/nu14091870 (PMC9100874; doi:10.3390/nu14091870)
Supplement: Supplementary file 1 [file nutrients-14-01870-s001.zip]

Archive with 1 entries (1 files):
- nutrients-1625825-supplementary.pdf
